# Supplementary material for: Quality of life-related and non-quality of life-related issues in ICU survivors and non-ICU-treated controls: a multi-group exploratory factor analysis
Source: Crit Care. 2024 Mar 29;28:102. doi: 10.1186/s13054-024-04890-7 (PMC10979613; doi:10.1186/s13054-024-04890-7)
Supplement: Supplementary file 1 — Additional file 1: Table S1. Model fit indices and dimensionality solutions for all domains. [file 13054_2024_4890_MOESM1_ESM.xlsx]

## Sheet: BIC-värden
Table S1. Model fit indices and dimensionality solutions for all domains.
	Bayesian Information Criterion (BIC)							Akaike Information Criterion (AIC)
Domain	1 factor	2 factors	3 factors	4 factors	5 factors			1 factor	2 factors	3 factors	4 factors	5 factors	6 factors
Cognitive	40081.2	39850.9	39713.1	39728.9	39730.9			39268.4	38775.9	38384.6	38455.7	37921.8
Fatigue	17186	17128.5	17191.7					16819.1	16648	16606.4	NC
Physical health	38758.3	37862	37350.9	37150.2	37188.9			37971.4	36821.6	36065.6	35628.8	35440.3	35290.2
Pain	30246.4	30103.5	29979.8	29949.9	NC			29748	29447.8	29175.4	29005.6	NC
Mental health	30664.2	29958.6	28624.1	NC				30113.4	29202.3	27776.1	NC
ADL	13911.6	13808.5	NC					13910.7	13257.2	NC
Sleep	14569.8	14517.8	14488.3	NC				14281.8	14142.6	14034.5	NC
Appetite & Alcohol use	14027.8	13609.1	13473.3	NC				13739.4	13233.2	13018.8	NC
Sexual health	14256.2	14029.4	NC					13969.4	13655.7	NC
Sensory functions	26184.7	25517.7	24696.5	NC				25553.5	24684.9	23869.1	NC
Gatrointestinal functions	9041.49	8918.46	NC					8626.59	8451.03	NC
Urinary functions	9503.43	9467.89	NC					9293.84	9197.17	NC
Work life	10671.7	10313.2	NC					10715.9	9973.57	NC
Green box	Lowest criterion score (best solution for domain).
NC = Non-converging.
